# Supplementary material for: Bioaccumulation Rate of Non-Biodegradable Polystyrene Microplastics in Human Epithelial Cell Lines
Source: Int J Mol Sci. 2024 Oct 16;25(20):11101. doi: 10.3390/ijms252011101 (PMC11508641; doi:10.3390/ijms252011101)
Supplement: Supplementary file 1 [file ijms-25-11101-s001.zip]

Archive with 1 entries (1 files):
- ijms-3239357-supplementary.pdf
